# Supplementary material for: The effects of a sugar-sweetened beverage tax and a nutrient profiling tax based on Nutri-Score on consumer food purchases in a virtual supermarket: a randomised controlled trial
Source: Public Health Nutr. 2021 Nov 3;25(4):1105–17. doi: 10.1017/S1368980021004547 (PMC9991614; doi:10.1017/S1368980021004547)
Supplement: Supplementary file 1 [file S1368980021004547sup.zip]

Archive with 2 entries (2 files):
- S1368980021004547sup001.docx
- S1368980021004547sup002.doc
